# Supplementary material for: New RT-PCR Assay for the Detection of Current and Future SARS-CoV-2 Variants
Source: Viruses. 2023 Jan 11;15(1):206. doi: 10.3390/v15010206 (PMC9863853; doi:10.3390/v15010206)
Supplement: Supplementary file 1 [file viruses-15-00206-s001.zip]

Archive with 1 entries (1 files):
- viruses-1984386-supplementary.pdf
